# Supplementary material for: Acinar to β-like cell conversion through inhibition of focal adhesion kinase
Source: Nat Commun. 2024 May 3;15:3740. doi: 10.1038/s41467-024-47972-4 (PMC11068907; doi:10.1038/s41467-024-47972-4)
Supplement: Supplementary file 4 — Source Data [file 41467_2024_47972_MOESM4_ESM.xlsx]

## Sheet: Fig. 1a
		Fig. 1a
						Serum Amylase
						Vehicle-treated cohort
		Mouse #1	Mouse #2	Mouse #3	Mouse #4	Mouse #5	Mouse #6	Mouse #7	Mouse #8	Mouse #9	Mouse #10
		1.431	1.622	2.258	1.929	2.536	1.2647	1.677	3.04	1.543	1.795
						FAKi-treated cohort
		Mouse #1	Mouse #2	Mouse #3	Mouse #4	Mouse #5	Mouse #6	Mouse #7	Mouse #8
		1.334	1.367	1.558	5.873	1.309	2.111	2.261	1.677

## Sheet: Fig.1b
	Fig. 1b
					Serum Lipase
					Vehicle-treated cohort
	Mouse #1	Mouse #2	Mouse #3	Mouse #4	Mouse #5	Mouse #6	Mouse #7	Mouse #8	Mouse #9	Mouse #10
	3.042	2.715	2.997	2.962	2.713	2.88	2.922	2.786	2.777	2.894
					FAKi-treated cohort
	Mouse #1	Mouse #2	Mouse #3	Mouse #4	Mouse #5	Mouse #6	Mouse #7	Mouse #8
	3.004	2.946	2.901	2.924	2.913	2.9	2.904	2.299

## Sheet: Fig. 1c
	Fig. 1c
						Blood glucose
		Vehicle
		61	82*	53	69	58	71	71	45	77	60
		182	106*	161	252	204	235	192	199	285	182
		197	117*	220	259	187	220	200	214	328	191
		169	124*	188	197	143	201	147	168	287	139
		138	113*	117	141	112	138	109	114	190	96
		104	97*	94	115	85	94	89	90	132	76
		Pre-FAKi
		48	58	67	59	58	102	63	60	61	59
		309	296	246	280	190	293	265	365	230	210
		280	322	289	297	176	290	309	236	289	292
		158	233	192	251	126	184	219	159	178	224
		99	107	142	123	76	124	140	131	120	121
		72	82	96	87	65	85	93	91	88	76
		Post-FAKi
		81	85	75	64	101	69	97	56
		246	301	247	188	348	239	229	239
		224	291	264	194	373	288	187	228
		160	200	181	127	235	230	154	161
		116	139	137	97	141	146	121	119
		82	110	85	77	101	84	99	85

## Sheet: Fig. 1d
	Fig. 1d
			AUC
		Vehicle	Pre-FAKi	Post-FAKi
		18390	20085	18847.5
		13402.5	23550	23520
		18322.5	22155	21022.5
		21990	23850	15540
		16627.5	14280	27165
		20587.5	22200	23122.5
		16927.5	23565	18105
		17947.5	21300	18810
		28522.5	20670
		15667.5	21652.5

## Sheet: Fig. 1e
	Fig. 1e
			Weight
		Vehicle	Pre-FAKi	Post-FAKi
		25	23.4	23.2
		25.6	26.2	23
		28.7	31	19.6
		24.4	20.1	24.2
		25.2	23.4	24
		24	23.4	22.8
		26	24.6	22.5
		27	23.7	27.6
		30	27.8
		23.5	23.6

## Sheet: Fig. 1m
	Fig. 1m
				Mouse #1	Mouse #2	Mouse #3	Mouse #4	Mouse #5
			Total islets	84	78	73	80	76
			Tom+ islets	43	29	26	47	14
			% Tom+ islets	51	37	35	58	18

## Sheet: Fig. 1n
	Fig. 1n
				Mouse #1	Mouse #2	Mouse #3	Mouse #4	Mouse #5
			Total beta-cells	10544	9541	8752	9874	9555
			Total Tom+ cells	324	220	194	322	123
			Tom+ Ins+ cells	258	170	138	236	100
			%Tom+Ins+/Tom+	79.6	77.3	71.1	73.3	81.3

## Sheet: Fig. 1o
	Fig. 1o
		Tom+ cells/islet	Mouse #1	Mouse #2	Mouse #3	Mouse #4	Mouse #5
		<5	18	10	9	22	3
		5<x>10	22	17	14	24	10
		>10	3	2	3	1	1

## Sheet: Fig. 1p
	Fig. 1p
				Mouse #1	Mouse #2	Mouse #3	Mouse #4	Mouse #5
			Total beta-cells	10544	9541	8752	9874	9555
			Total Tom+ cells	324	220	194	322	123
			Tom+ Ins+ cells	258	170	138	236	100
			%Tom+Ins+/Ins+	2.45	1.78	1.58	2.39	1.05

## Sheet: Fig. 3a
		Fig. 3a
			BG: STZ+ FAKi (>300)										BG: STZ (>300)						BG: STZ (<300)
		Weeks	Mouse #1	Mouse #2	Mouse #3	Mouse #4	Mouse #5	Mouse #6	Mouse #7	Mouse #8	Mouse #9		Mouse #1	Mouse #2	Mouse #3	Mouse #4	Mouse #5		Mouse #1	Mouse #2	Mouse #3	Mouse #4	Mouse #5
		1	152	131	111	126	148	119	116	135	169		142.5	135	146.5	138.5	127		128	128	146	143	112.5
		2	137	123	116	119	111	129	128	133	130		130	126.5	167.5	140	153.5		126.5	147.5	151.5	119.5	111.5
		3	113	151	148	117	146	119	148	135	125		132.5	128.5	114.5	155.5	143		116	154	157	110.5	126.5
		4	409	366	294	312	279	322	295	281	294		252	220.5	293	225.5	259		180.5	217	203	170.5	205.5
		5	249	283	322	373	310	374	341	376	328		338	354	360.5	355.5	348		254	202.5	179.5	177	186
		6	230	282	396	399	354	311	328	389	341		362	341	359.5	346	348		201.5	191.5	191.5	179.5	157.5
		7	232	268	311	357	399	285	351	284	353		359.5	335	345.5	350.5	329.5		125	123	152	118	146
		8	226	241	280	313	318	291	289	291	299		341	356.5	372.5	340	331.5		144.5	148.5	152	127.5	155.5
		9	213	257	291	288	274	263	276	266	271		372.5	362.5	410	367.5	350		157.5	169.5	157.5	141	154
		10	241	230	269	269	299	259	261	253	269		418	438	438	454	340.5		149	129.5	175	165	128.5
		11	239	207	231	238	245	240	242	255	226		431.5	435.5	416	442	447.5		136.5	165	143	130	151.5

[truncated: 13 more sheets: Fig. 3b, Fig. 4b, Fig. 4c, Fig. 4d, Fig. 4e, Fig. 4g, Fig. 4i, Fig. 5a, Fig. 5b, Fig. 5f, Fig. 8, Ext Fig. 2, Ext Fig. 3]
